# Supplementary material for: Abdominal Fat Characteristics and Mortality in Rectal Cancer: A Retrospective Study
Source: Nutrients. 2023 Jan 11;15(2):374. doi: 10.3390/nu15020374 (PMC9864407; doi:10.3390/nu15020374)
Supplement: Supplementary file 1 [file nutrients-15-00374-s001.zip]

Archive with 1 entries (1 files):
- nutrients-2137738-supplementary.pdf
